# Supplementary material for: Reciprocal discoidin domain receptor signaling strengthens integrin adhesion to connect adjacent tissues
Source: bioRxiv. 2023 May 16:2023.03.14.532639. Originally published 2023 Mar 15. Preprint. [Version 2] doi: 10.1101/2023.03.14.532639 (PMC10055161; doi:10.1101/2023.03.14.532639)
Supplement: Supplement 3 [file media-3.xlsx]

## Sheet: Figure 2—Source data 1
Figure 2—Source data 1. Raw data of uterine prolapse frequency used to generate Figure 2B.
Genotype/treatment	% of animals with uterine prolapse
	Trial 1	Trial 2	Trial 3
Wild type	2	6	10
emb-9 RNAi	100	100	100
ddr-1(ok874)	4	8	4
ddr-1(tm382)	2	8	6
ddr-2(ok574)	10	16	12
ddr-2(qy64)	18	28	16
ddr-2(tm797)	16	36	28

## Sheet: Figure 3—Source data 1
Figure 3—Source data 1. Raw data of DDR-2::mNG fluorescence intensity quantification in the seam and utse used to generate boxplots in Figure 2B and C.
Developmental stage	Worm	Slice	DDR-2::mNG mean fluorescence intensity (Seam in contact with utse)			DDR-2::mNG mean fluorescence intensity (Seam not in contact with utse)				Developmental stage	Worm	Slice	DDR-2::mNG mean fluorescence intensity (Utse in contact with seam)
			Raw signal	Background	Corrected signal	Raw signal	Background	Corrected signal					Raw signal	Background	Corrected signal
Early L4	1	12	5464.9	3248.45	2216.46	4880.98	3248.45	1632.53		Early L4	1	39	5041.7	2515.07	2526.63
	2	7	5634.83	3606.49	2028.34	5431.95	3606.49	1825.47			2	37	4966.29	2474.02	2492.27
	3	12	7071.49	3816.07	3255.42	6467.5	3816.07	2651.43			3	49	4911.41	2519.41	2392
	4	21	6393.99	3734.17	2659.82	5599.57	3734.17	1865.39			4	57	5189.4	2580.85	2608.55
	5	16	7891.52	4127.78	3763.74	7537.1	4127.78	3409.32			5	42	4902.65	2514.91	2387.74
	6	14	6549.52	3901.25	2648.26	6615.33	3901.25	2714.07			6	53	5395.82	2513.59	2882.23
	7	10	5811.24	3429.36	2381.88	5199.26	3429.36	1769.91			7	37	5214.56	2504.55	2710.01
	8	10	6725.74	3911.72	2814.02	6659.83	3911.72	2748.11			8	33	4376.86	2491.48	1885.38
	9	6	5995.5	3632.94	2362.57	6398.9	3632.94	2765.96			9	47	5825.14	2494.59	3330.54
	10	11	7131.45	4129.11	3002.35	7210.47	4129.11	3081.36			10	75	4681.92	2480.96	2200.96
Mid L4	1	21	6362.94	3543.8	2819.14	4798.36	3543.8	1254.56		Mid L4	1	41	6903.08	2460.48	4442.61
	2	12	8299.6	3683.67	4615.93	8246.78	3683.67	4563.11			2	31	6327.38	2474.55	3852.84
	3	20	6172.56	3590.56	2582.01	5547.22	3590.56	1956.66			3	37	6305.68	2480.25	3825.43
	4	16	8477.98	3690.18	4787.79	6289.93	3690.18	2599.74			4	51	6206.2	2509.93	3696.27
	5	6	7956.99	3608.25	4348.75	6610.1	3608.25	3001.86			5	65	7544.12	2522.1	5022.02
	6	10	7599.15	3650.87	3948.28	6324.15	3650.87	2673.28			6	59	4341.45	2520.4	1821.06
	7	9	9618.13	3631.7	5986.43	6705.15	3631.7	3073.45			7	38	5799.05	2511.65	3287.4
	8	12	8726.81	3708.5	5018.31	6294.74	3708.5	2586.24			8	51	5555.71	2557.91	2997.8
	9	15	7980.84	3608	4372.84	6176.82	3608	2568.82			9	57	5276.35	2558.52	2717.83
	10	15	8768.76	3831	4937.76	6484.34	3831	2653.34			10	50	4354.75	2540.88	1813.87
Late L4	1	13	9126.11	3573.61	5552.51	6642.69	3573.61	3069.09		Late L4	1	29	8616.6	2509.66	6106.94
	2	13	10765.6	3730.01	7035.54	7154.28	3730.01	3424.27			2	39	6429.14	2626.73	3802.41
	3	15	8957.5	3677.02	5280.49	5015.96	3677.02	1338.94			3	51	6852	2475.32	4376.68
	4	14	9420.29	3620.83	5799.46	5438.09	3620.83	1817.26			4	37	8082.7	2592.15	5490.55
	5	13	8742.2	3796.87	4945.34	4994.01	3796.87	1197.14			5	31	5635.05	2580.97	3054.08
	6	14	9134.08	3550.45	5583.63	5879.46	3550.45	2329.01			6	33	7716.6	2551.59	5165.01
	7	12	9820.82	3513.16	6307.66	5388.52	3513.16	1875.36			7	47	6223.05	2587.96	3635.09
	8	13	9352.16	3682.04	5670.13	6294.57	3682.04	2612.53			8	25	8537.3	2516.68	6020.62
	9	13	8737.11	3664.22	5072.89	6445.67	3664.22	2781.45			9	33	6016.1	2566.41	3449.7
Young adult	1	21	6792.4	3408.82	3383.58	5059.03	3408.82	1650.21			10	41	6515.38	2695.34	3820.04
	2	18	7509.02	3604.56	3904.45	5954.51	3604.56	2349.95		Young adult	1	37	4432.82	2668	1764.82
	3	12	5629.23	3394.72	2234.51	4800.52	3394.72	1405.8			2	35	4704.32	2947.69	1756.63
	4	13	6862.28	3664.36	3197.92	5766.34	3664.36	2101.98			3	37	4678.45	2758.57	1919.88
	5	12	6754.01	3475.33	3278.68	5104.24	3475.33	1628.91			4	25	4420.45	2719.95	1700.5
	6	15	7664.2	3396.07	4268.13	5171.03	3396.07	1774.96			5	47	3923.36	2902.97	1020.39
	7	14	7682.71	3560.01	4122.7	5397.24	3560.01	1837.23			6	27	4308.8	2735.98	1572.82
	8	15	6693.68	3587.57	3106.11	4901.48	3587.57	1313.91			7	29	4443	2550.2	1892.8
	9	13	7022.31	3513.44	3508.87	5581.83	3513.44	2068.39			8	36	4333.75	2664.18	1669.57
	10	14	7393.73	3692.19	3701.54	5482.07	3692.19	1789.89			9	39	3988.86	2623.65	1365.21
	11	14	7308.23	4071.78	3236.45	6500.5	4071.78	2428.72			10	35	4045.73	2583.39	1462.34
	12	14	7393.66	3476.81	3916.86	6323.5	3476.81	2846.7

## Sheet: Figure 3—Source data 2
Figure 3—Source data 2. Raw data of DDR-2::mNG and mCherry-tagged vesicle marker co-localization analysis used to generate boxplots in Figure 3—figure supplement 1B and C.
Vesicle marker expressed in utse	Worm	Total number of DDR-2 punctae in single utse arm	Number of DDR-2 punctae in contact with vesicle marker	Percentage of DDR-2 punctae in contact with vesicle marker		Vesicle marker expressed in seam	Worm	Total number of DDR-2 punctae in single utse arm	Number of DDR-2 punctae in contact with vesicle marker	Percentage of DDR-2 punctae in contact with vesicle marker
mCherry::RAB-5	1	14	5	35.7143		mKate2::RAB-5	1	26	13	50
	2	11	8	72.7273			2	24	11	45.8333
	3	12	9	75			3	30	14	46.6667
	4	14	8	57.1429			4	21	10	47.619
	5	8	6	75			5	24	16	66.6667
	6	16	3	18.75			6	27	14	51.8519
	7	7	5	71.4286			7	27	18	66.6667
	8	4	2	50			8	33	17	51.5152
	9	16	9	56.25			9	27	17	62.963
	10	28	9	32.1429			10	24	16	66.6667
mCherry::RAB-7	1	4	2	50			11	28	18	64.2857
	2	11	2	18.1818			12	22	14	63.6364
	3	15	4	26.6667			13	36	14	38.8889
	4	14	3	21.4286			14	24	20	83.3333
	5	23	13	56.5217			15	27	14	51.8519
	6	22	10	45.4545
	7	15	1	6.66667
	8	6	1	16.6667
	9	11	6	54.5455
	10	7	3	42.8571
mCherry::RAB-11	1	13	3	23.0769
	2	8	1	12.5
	3	20	9	45
	4	7	1	14.2857
	5	16	11	68.75
	6	13	6	46.1538
	7	9	4	44.4444
	8	7	2	28.5714
	9	16	10	62.5
	10	9	1	11.1111

## Sheet: Figure 4—Source data 1
Figure 4—Source data 1. Raw data of fluorescence intensity quantification of tagged collagen ligands at the utse-seam connection used to generate boxplot in Figure 4B,
and raw data of DDR-2::mNG puncta counts at the utse-seam connection upon collagen ligand or hemicentin depletion used to generate boxplots in Figure 4C and D.
Tagged strain	Worm	Mean fluorescence intensity (utse-seam connection)				Treatment	Worm	Number of discrete DDR-2::mNG punctae (utse-seam connection)		Treatment	Worm	Number of discrete DDR-2::mNG punctae (utse-seam connection)
		Raw signal	Background	Corrected signal		Control RNAi	1	14		Control RNAi	1	14
CLE-1::mNG	1	2207.04	289.368	1917.68			2	11			2	17
	2	2380.81	428.029	1952.78			3	15			3	12
	3	2096.26	274.886	1821.38			4	12			4	14
	4	2779.16	369.179	2409.98			5	15			5	14
	5	2755.7	377.03	2378.68			6	13			6	14
	6	2102.62	333.235	1769.39			7	13			7	15
	7	3412.39	439.591	2972.8			8	13			8	18
	8	3131.91	275.778	2856.13			9	18			9	12
	9	2595.32	298.385	2296.93			10	13			10	12
	10	3339.21	323.095	3016.12			11	12			11	12
EMB-9::mNG	1	22349.4	2753.3	19596.1			12	21			12	15
	2	19980.3	2399.1	17581.2			13	14		him-4 RNAi	1	6
	3	17070.9	2804.48	14266.5			14	13			2	2
	4	22101.3	2299.07	19802.3			15	13			3	7
	5	14845.5	2206.22	12639.3			16	12			4	7
	6	26803.5	3322.24	23481.3		col-99 RNAi	1	6			5	0
	7	22260.3	3157.04	19103.3			2	10			6	15
	8	16630.2	2610.79	14019.4			3	17			7	6
	9	19096.8	1970.06	17126.7			4	14			8	3
	10	18798.6	2847.97	15950.6			5	16			9	6
	11	18581.6	2284.68	16296.9			6	12			10	9
							7	11			11	5
							8	18			12	6
							9	16			13	6
							10	9			14	5
							11	18
							12	19
							13	13
							14	12
							15	14
						cle-1 RNAi	1	9
							2	5
							3	12
							4	16
							5	9
							6	11
							7	13
							8	8
							9	14
							10	4
							11	11
							12	15
							13	15
						emb-9 RNAi	1	2
							2	4
							3	10
							4	13
							5	2
							6	1
							7	14
							8	2
							9	5
							10	5
							11	4
							12	6
							13	0
							14	1
							15	0

## Sheet: Figure 4—Source data 2
Figure 4—Source data 2. Raw data of quantification of knockdown efficiencies of tagged collagen ligands and hemicentin at the utse-seam connection used to generate boxplots in Figure 4—figure supplement 1.
Treatment	Worm	EMB-9::mRuby2 Mean fluorescence intensity (utse-seam connection)				Treatment	Worm	COL-99::mNG Mean fluorescence intensity (muscle)				Treatment	Worm	CLE-1::mNG Mean fluorescence intensity (utse-seam connection)				Treatment	Worm	HIM-4::mNG Mean fluorescence intensity (utse-seam connection)
		Raw signal	Background	Corrected signal				Raw signal	Background	Corrected signal				Raw signal	Background	Corrected signal				Raw signal	Background	Corrected signal
Control RNAi	1	921.441	189.308	732.133		Control RNAi	1	207.768	121.9	85.868		Control RNAi	1	14858.7	3940.42	10918.3		Control RNAi	1	10612.9	3679.79	6933.12
	2	796.511	192.983	603.528			2	156.152	125.969	30.183			2	16340.7	4098.67	12242			2	14869.8	3821.24	11048.5
	3	815.253	197.246	618.007			3	166.523	124.796	41.727			3	15866.5	4302.55	11563.9			3	9985.77	3492.85	6492.92
	4	791.24	207.762	583.478			4	221.654	119.707	101.947			4	17786.6	3924.69	13861.9			4	11404.9	3767.44	7637.51
	5	792.369	193.221	599.148			5	199.505	122.525	76.98			5	19484.7	4003.05	15481.7			5	11617.8	3521.21	8096.56
	6	932.152	190.683	741.469			6	209.832	123.38	86.452			6	16386.6	4321.22	12065.4			6	10193.4	3657.54	6535.84
	7	998.284	218.983	779.301			7	271.032	128.051	142.981			7	18277.3	4270.5	14006.8			7	16028.3	3677.3	12351
	8	935.521	179.301	756.22			8	184.774	127.292	57.482			8	19181.7	4574.93	14606.8			8	14307.9	3635.55	10672.3
	9	1215.6	251.167	964.434			9	241.398	122.118	119.28			9	12422.5	4076.17	8346.36			9	12416.7	3582.25	8834.41
	10	1268.86	203.807	1065.05			10	234.253	127.871	106.382			10	17548.3	4520.11	13028.1			10	13292.9	3790.26	9502.69
emb-9 RNAi	1	456.73	153.748	302.982			11	180.805	121.298	59.507			11	16485.5	4219.56	12265.9		him-4 RNAi	1	4036.29	3342.92	693.365
	2	306.206	155.151	151.055			12	241.303	122.024	119.279			12	15112.1	4126.58	10985.6			2	4101.89	3210.47	891.417
	3	416.142	163.784	252.358			13	207.941	121.182	86.759			13	18253.8	4404.38	13849.4			3	4368.56	3557.57	810.995
	4	337.242	152.098	185.144			14	226.765	124.342	102.423			14	21534.6	4261.47	17273.1			4	4138.25	3385.41	752.837
	5	245.605	142.181	103.424			15	210.246	127.257	82.989			15	16156.8	4030.29	12126.5			5	4408.02	3610.13	797.889
	6	381.203	165.027	216.176		col-99 RNAi	1	135.287	126.864	8.423			16	15122.6	4868.19	10254.4			6	3660.47	3134.2	526.271
	7	269.714	140.508	129.206			2	125.753	118.955	6.798			17	20147.4	3599.82	16547.6			7	3828.12	3170.84	657.28
	8	270.702	139.864	130.838			3	121.708	117.31	4.398			18	17331.2	4633.14	12698			8	4147.8	3276.53	871.271
							4	124.213	113.578	10.635			19	21252.8	4039.57	17213.2			9	3941.64	3298.44	643.207
							5	118.429	116.63	1.799		cle-1 RNAi	1	8804.84	4177.49	4627.35			10	3947.82	3240.21	707.607
							6	121.434	119.143	2.291			2	6143.72	3823.05	2320.66
							7	127.188	114.677	12.511			3	7615.12	4203.95	3411.17
							8	131.708	124.319	7.389			4	8152.01	3991.51	4160.5
							9	133.342	121.2	12.142			5	7413.85	4049	3364.85
							10	132.52	124.013	8.507			6	8142.86	4185.31	3957.55
							11	134.989	123.231	11.758			7	7830.57	3918.43	3912.13
							12	153.165	127.182	25.983			8	8982.28	4743.02	4239.26
							13	130.271	126.339	3.932			9	6107.76	4490.38	1617.39
													10	6447.89	3928.76	2519.14
													11	6453.12	4294.52	2158.6
													12	5908.2	4111.96	1796.24
													13	6306.22	4532.24	1773.98
													14	7775.63	4471.67	3303.97
													15	8937.75	4381.34	4556.41
													16	6361.37	3894.43	2466.94

## Sheet: Figure 5—Source data 1
Figure 5—Source data 1. Raw data of INA-1/PAT-2 fluorescence intensity quantification used to generate Figure 5B.
Genotype	Developmental stage	Worm	Slice	INA-1::mNG Mean fluorescence intensity (utse-seam connection)				Genotype	Developmental stage	Worm	Slice	PAT-2::2xmNG Mean fluorescence intensity (utse-seam connection)
				Raw signal	Background	Corrected signal						Raw signal	Background	Corrected signal
Wild type	Mid L4	1	44	10906.8	2678.81	8228.04		Wild type	Mid L4	1	35	7594.83	2627.2	4967.63
		2	45	11916.1	2755.85	9160.25				2	32	7290.05	2693.26	4596.79
		3	51	10424.4	2733.29	7691.11				3	42	7057.18	2571.06	4486.13
		4	50	11392	2672.44	8719.6				4	33	7008.09	2732.57	4275.52
		5	46	9862.45	2674.66	7187.79				5	38	6538.79	2666.11	3872.68
		6	49	13554.3	2721.89	10832.5				6	37	6736.41	2803.92	3932.49
		7	58	11523.1	2733.33	8789.77				7	35	5673.21	2626.03	3047.18
		8	48	13505	2834.75	10670.2				8	37	7321.02	2695.38	4625.64
		9	60	14845.9	2709.35	12136.6				9	36	6878.9	2743.13	4135.77
		10	50	13694.9	2725.57	10969.4				10	37	6706.18	2631.36	4074.82
		11	55	14083.7	2761.52	11322.2			Mid-to-late L4	1	40	6470.15	2690.35	3779.8
	Mid-to-late L4	1	36	9527.69	2793.93	6733.76				2	36	6443.95	2621.5	3822.45
		2	40	13013.7	2818.35	10195.3				3	25	6013.2	2619.82	3393.38
		3	30	12477.7	2834.84	9642.88				4	26	5103.41	2645.08	2458.33
		4	37	11403	2704.37	8698.58				5	34	4462.55	2667.16	1795.4
		5	33	11996.3	2782.68	9213.6				6	36	5819.36	2636.65	3182.71
		6	42	10074	2694.36	7379.59				7	30	5633.06	2565.67	3067.39
		7	38	13757.1	2711.39	11045.7				8	35	5599.82	2763.09	2836.73
		8	41	12117.3	2683.31	9433.94				9	31	5384.33	2556.23	2828.1
		9	32	14223.4	2761.52	11461.9				10	31	5707.32	2560.92	3146.4
		10	40	11472.6	2717.19	8755.41			Late L4	1	22	8335.14	2796.03	5539.11
	Late L4	1	23	16685.7	2831.25	13854.5				2	27	7438.08	2662.43	4775.65
		2	15	17085.9	2880.58	14205.4				3	21	7742.66	2782.05	4960.61
		3	19	14350.9	2933.14	11417.8				4	18	7946.49	2701.49	5245
		4	22	18694.2	2826.98	15867.2				5	21	6130.18	2794.37	3335.82
		5	21	14566.8	2829.01	11737.8				6	21	7289.82	2615.72	4674.1
		6	20	13560.7	2779.79	10780.9				7	20	6412.5	2650.75	3761.76
		7	22	13885.9	2725.1	11160.8				8	21	8008.76	2720.54	5288.22
		8	17	13799.9	2736.15	11063.8				9	17	7534.57	2578.9	4955.67
		9	23	15316.8	2728.74	12588				10	22	6080.29	2703.97	3376.31
		10	29	11721.2	2728.25	8992.91			Young adult	1	16	4809.48	2854.2	1955.28
	Young adult	1	18	9030.02	2761.5	6268.51				2	21	6282.55	2835.95	3446.6
		2	17	9700.74	2751.3	6949.45				3	21	5047.69	2827.93	2219.76
		3	20	10450.5	2713.3	7737.15				4	20	5083.22	2835.05	2248.17
		4	21	9326.42	2722.19	6604.23				5	17	5131.73	2812.87	2318.86
		5	18	10558.4	2915.14	7643.25				6	21	6624.19	3088.57	3535.61
		6	21	9849.41	2837.32	7012.09				7	23	4766.8	2843.94	1922.86
		7	19	11005.2	2741.36	8263.87				8	18	5092.66	2711.39	2381.27
		8	16	10116.9	2774.24	7342.61				9	14	5156.46	2724.28	2432.18
		9	20	9517.08	2808.04	6709.04		ddr-2(qy64)	Mid L4	1	29	3267.16	2502.92	764.239
		10	16	8341.98	2720.98	5621				2	38	4597.65	2496.3	2101.34
ddr-2(qy64)	Mid L4	1	50	14157.7	3027.6	11130.1				3	41	4395.96	2466.9	1929.05
		2	45	11195.1	2864.4	8330.75				4	49	4302.77	2468.68	1834.09
		3	47	9731.99	2722.12	7009.87				5	41	4524.25	2444.07	2080.19
		4	39	10315.9	2743.4	7572.53				6	39	3878.02	2473.05	1404.97
		5	56	11179	2770.17	8408.85				7	42	4340.75	2439.89	1900.87
		6	51	10632.6	2831.18	7801.39	`			8	40	4522.76	2485.98	2036.78
		7	42	10563.6	2949.59	7614.05				9	43	3921.29	2572.26	1349.03
		8	39	8665.11	3159.96	5505.15				10	44	4181.41	2443.89	1737.52
		9	51	11461.5	2973.83	8487.67			Mid-to-late L4	1	34	4617.38	2537.92	2079.45
		10	48	12167.9	2950.29	9217.61				2	36	4506.84	2842.65	1664.19
	Mid-to-late L4	1	33	12549.4	3034	9515.37				3	37	4883.54	2654.91	2228.62
		2	30	8687.96	2833.09	5854.87				4	27	4715.85	2716.91	1998.94
		3	29	11162.3	2899.88	8262.43				5	28	4434.24	2511.59	1922.65
		4	34	11688.7	2972.41	8716.3				6	36	4703.18	2485.6	2217.58
		5	33	10704.8	2931.02	7773.83				7	32	4767.91	2441.98	2325.93
		6	33	12077.2	2922.16	9155.05				8	32	5245.38	2532.94	2712.44
		7	29	11171.6	2885.57	8286.08				9	28	4582.19	2485.49	2096.7
		8	34	11608.3	3082.43	8525.83				10	34	4330.92	2501.68	1829.24
		9	40	8881.28	2820.2	6061.09			Late L4	1	19	4637.41	2553.81	2083.6
		10	40	10713.8	3067.71	7646.11				2	23	4597.57	2548.03	2049.54
	Late L4	1	21	15235.3	3473.49	11761.9				3	21	4842.1	2553.46	2288.64
		2	17	13660.8	3128.14	10532.7				4	24	7690.18	2516.16	5174.02
		3	18	16966.8	3029.91	13936.9				5	25	6698.47	2590.92	4107.55
		4	27	14062.1	2781.71	11280.4				6	21	6963.94	2586.83	4377.1
		5	15	12959.3	3021.14	9938.16				7	20	5699.84	2580.28	3119.56
		6	19	11087.1	3030.81	8056.27				8	19	5569.95	2653.65	2916.3
		7	23	10512.4	3021.45	7490.98				9	24	4603.28	2519.91	2083.38
		8	21	11360.2	2958.59	8401.62				10	22	5423.77	2482.76	2941.01
		9	19	11207.4	2903.04	8304.35			Young adult	1	18	4293.88	2544.75	1749.13
		10	21	14719.7	2912.36	11807.4				2	23	3723.42	2558.05	1165.36
	Young adult	1	18	9695.56	3312.93	6382.63				3	18	3752.13	2718.09	1034.04
		2	17	10892.6	2973.55	7919.04				4	16	3899.2	2519.49	1379.71
		3	14	10039.5	3491.26	6548.26				5	21	3559.13	2525.91	1033.22
		4	12	9741.97	3095.61	6646.37				6	18	3972.12	2655.93	1316.19
		5	19	10104.9	3098.57	7006.36				7	19	3490.81	2618.55	872.26
		6	23	8726.11	3252.03	5474.08				8	17	4947.21	2692.87	2254.34
		7	18	9434.08	2996.25	6437.83				9	18	4813.25	2588.58	2224.67
		8	21	10411.4	3358.25	7053.15				10	19	4113.19	2563.62	1549.57
		9	19	9188.78	3147.59	6041.19
		10	20	8532.65	3204.91	5327.74

## Sheet: Figure 5—Source data 2
Figure 5—Source data 2. Raw data of fluorescence intensity quantification of matrix components and ZMP-4 at the utse-seam BM-BM linkage used to generate boxplots in Figure 5—figure supplement 1.
Treatment	Worm	DDR-2::mNG Mean fluorescence intensity (utse-seam connection)				Treatment	Worm	mNG::FBL-1 Mean fluorescence intensity (utse-seam connection)				Treatment	Worm	HIM-4::mNG Mean fluorescence intensity (utse-seam connection)				Treatment	Worm	HIM-4::mNG Mean fluorescence intensity (utse-seam connection)				Treatment	Worm	EMB-9::mRuby2 Mean fluorescence intensity (utse-seam connection)				Treatment	Worm	ZMP-4::GFP Mean fluorescence intensity (utse-seam connection)
		Raw signal	Background	Corrected signal				Raw signal	Background	Corrected signal				Raw signal	Background	Corrected signal				Raw signal	Background	Corrected signal				Raw signal	Background	Corrected signal				Raw signal	Background	Corrected signal
Control RNAi	1	15233.6	2938.88	12294.7		Control RNAi	1	14043.2	2558.9	11484.3		Control RNAi	1	21431.2	3935.69	17495.5		Control RNAi	1	1923.11	693.561	1229.55		Control RNAi	1	8652.9	2562.22	6090.68		Control RNAi	1	5735.16	2643.98	3091.18
	2	19382.8	3030.93	16351.9			2	14588.3	2534.05	12054.2			2	20579.4	4056.25	16523.2			2	2332.79	697.245	1635.54			2	5589.3	2531.6	3057.7			2	5203.23	2515.84	2687.39
	3	16097	2810.73	13286.2			3	13437.8	2639.52	10798.3			3	36472.8	4344.04	32128.7			3	2246.15	561.693	1684.46			3	7986.15	2567.72	5418.43			3	5119.72	2534.82	2584.9
	4	13180.1	2969.11	10210.9			4	17223.9	2594.6	14629.3			4	17482.2	3713.74	13768.4			4	2147.18	605.412	1541.77			4	7074.19	2510.18	4564.01			4	5281.09	2538.72	2742.37
	5	14186.7	2877.76	11308.9			5	13508.5	2535.21	10973.3			5	18414.9	3789.02	14625.9			5	2230.52	628.211	1602.31			5	8658.46	2548.79	6109.68			5	4269.45	2532.92	1736.53
	6	14526.1	2869.63	11656.5			6	13594.5	2653.32	10941.1			6	14169	3707.32	10461.6			6	1896.26	660.583	1235.67			6	6397.68	2501.41	3896.27			6	5696.53	2509.27	3187.26
	7	12704.4	2723.87	9980.58			7	14121.6	2566.11	11555.5			7	25899.4	3832.02	22067.4			7	1869.72	685.286	1184.43			7	7712.85	2473.73	5239.12			7	5144.49	2497.76	2646.73
	8	14180.5	2679.66	11500.8			8	14803.3	2502.52	12300.8			8	33743	3832.02	29910.9			8	1840.38	618.277	1222.1			8	7840.36	2490.02	5350.35			8	5864.29	2543.02	3321.27
	9	14945.3	2653.96	12291.3			9	17203.5	2774.15	14429.3			9	25644.2	3661.77	21982.5			9	1855.54	778.61	1076.93			9	8629.26	2506.93	6122.33			9	5530.82	2543.07	2987.75
	10	14064.5	2631.86	11432.7			10	14075	2613.63	11461.3			10	30636.6	3991.37	26645.2			10	1581.17	704.077	877.09			10	5969.38	2486.7	3482.67			10	5859.49	2562.03	3297.46
	11	14073.5	2664.69	11408.9			11	15084.8	2630.29	12454.5			11	26761.9	3326.4	23435.5			11	1832.17	631.083	1201.09			11	9532.91	2486.3	7046.61		ddr-2 RNAi	1	5570.2	2625.56	2944.64
	12	12069.1	2677.17	9391.95			12	12561.1	2672.77	9888.3			12	17521.4	4556.12	12965.3			12	1997.36	691.113	1306.25			12	8450.46	2605.28	5845.17			2	6351.44	2542.09	3809.35
	13	14580.9	2653	11927.9			13	16503.4	2679.99	13823.4			13	19494.8	4134.1	15360.7			13	2853.39	703.319	2150.07			13	10622.7	2618.57	8004.12			3	4962.31	2528.1	2434.21
	14	12870.7	2640.39	10230.3			14	17350.5	2706.42	14644.1			14	24443	3723.08	20719.9			14	2366.38	836.765	1529.61			14	7477.82	2567.65	4910.17			4	6833.52	2550.65	4282.87
	15	17871.9	2676.11	15195.8			15	16262.1	2734.35	13527.8			15	24399.4	4971.96	19427.5			15	3108.03	705.885	2402.15			15	7247.59	2479.89	4767.7			5	5056.6	2518.44	2538.16
	16	8498.07	2677.24	5820.83			16	22930.8	2840.68	20090.1			16	27058.7	3993.39	23065.3			16	2141.44	627.349	1514.09			16	7778.11	2536.52	5241.59			6	5156.52	2530.93	2625.59
	17	9900.94	2701.44	7199.5			17	23384.6	3166.55	20218			17	26790.9	3851.6	22939.3			17	1785.62	645.171	1140.45			17	8897.76	2481.02	6416.75			7	5134	2595.99	2538.01
	18	9560.95	2699.34	6861.61			18	15118.1	2827.07	12291			18	23068.7	3044.35	20024.3			18	1494.98	625.163	869.816			18	8034.26	2556.13	5478.13			8	5793.75	2577.23	3216.52
	19	11357.3	2722.92	8634.37			19	15356.9	2939.15	12417.7			19	25377.9	3213.57	22164.3			19	2461.26	682.949	1778.31			19	7906.27	2449.29	5456.97			9	4769.49	2562.09	2207.41
	20	13775.9	2704.87	11071			20	23044.6	2771.73	20272.8			20	21144.8	4374.66	16770.1			20	2598.23	718.714	1879.51			20	8492.04	2497.1	5994.94			10	5154.76	2548.01	2606.75
	21	11532.1	2702.81	8829.29			21	22816.8	3005.18	19811.6			21	27510.2	5919.76	21590.4			21	1691.48	667.1	1024.38			21	9668.98	2435.02	7233.96
	22	12165.5	2667.05	9498.49			22	32637.4	2777.96	29859.5			22	38723.4	5607.77	33115.6			22	1896.9	763.327	1133.58			22	9056.97	2487	6569.97
	23	9026.81	2665.41	6361.4			23	25688.1	2898.37	22789.8			23	30534.3	7361.22	23173.1			23	1645.22	671.186	974.038			23	8329.12	2488.56	5840.56
	24	14061.5	2675.75	11385.7			24	28383.2	2998.25	25384.9			24	18895.5	4314.82	14580.7			24	1957.2	726.683	1230.52			24	9913.32	2491.16	7422.16
	25	18303.8	3053.49	15250.3			25	14597.1	2819.17	11777.9			25	19799.2	3927.79	15871.4		him-4 RNAi (initiated at early L4)	1	1177.65	754.057	423.593			25	6585.96	2478.22	4107.73
	26	10072.8	2955.51	7117.28			26	26735.5	2958.1	23777.4		him-4 RNAi (initiated at L1)	1	16119	3220.65	12898.4			2	1624.21	725.641	898.572			26	6495.14	2552.32	3942.82
	27	21708	2808.79	18899.2			27	18833.1	2981.26	15851.8			2	23649.2	3262.69	20386.5			3	1564.32	611.55	952.772			27	7873.33	2619.1	5254.23
	28	15669.8	2820.46	12849.3			28	13213	3003.94	10209.1			3	17762	3104.98	14657.1			4	1699.26	694.451	1004.81			28	10683.3	2553.11	8130.2
	29	15285	2807.84	12477.2			29	18322.3	2824.04	15498.3			4	26381.3	3552.16	22829.1			5	1680.15	691.154	988.994			29	6500.29	2516.84	3983.45
	30	15301.6	2805.5	12496.1			30	25275.1	2959.96	22315.2			5	20853.1	3525.64	17327.5			6	2261.45	663.057	1598.4			30	7539.57	2543.38	4996.19
	31	10592.8	2888.7	7704.11			31	14570.1	2964.2	11605.9			6	18232.5	3214.07	15018.4			7	1266.79	609.66	657.128		ddr-2 RNAi	1	11833.4	2582.1	9251.35
	32	16432.2	2791.93	13640.2		ddr-2 RNAi	1	18854	2767.83	16086.2			7	16669	3271.7	13397.3			8	1694.65	653.622	1041.03			2	12816.2	2523.01	10293.2
	33	19050.4	2763.03	16287.4			2	17583.9	2653.13	14930.7			8	22128.3	3506.21	18622.1			9	1951.47	639.298	1312.18			3	7209.04	2613.34	4595.7
	34	14413.6	2684.53	11729.1			3	12971.7	2671.36	10300.4			9	24499.8	3420.26	21079.5			10	1436.64	559.4	877.238			4	11177.3	2460.31	8716.97
	35	10626.5	2979.29	7647.21			4	14257.8	2635.59	11622.3			10	28360.1	3832.64	24527.5			11	2072.05	914.618	1157.43			5	9786.2	2499.34	7286.86
	36	12984.2	2973.35	10010.8			5	18514.9	2763.69	15751.3			11	20592	4327.61	16264.4			12	1512.76	455.833	1056.93			6	9242.37	2517.32	6725.05
	37	11233.9	3087.1	8146.82			6	14511	2810.98	11700			12	24977.1	6046.4	18930.7			13	2272.22	677.288	1594.93			7	10880.7	2520.28	8360.47
	38	11313.8	2803.53	8510.26			7	13497.4	2623.37	10874.1			13	30860.2	10434.1	20426.1			14	1428.45	708.522	719.927			8	9635.15	2701.56	6933.59
	39	10357.8	2865.71	7492.11			8	18703.7	2662.33	16041.3			14	24627.8	4054.27	20573.5									9	8613.36	2526.41	6086.95
	40	16058	2906.26	13151.7			9	12994.5	2540.44	10454.1			15	13473.9	3035.24	10438.6									10	8400.61	2517.56	5883.05
	41	13316	2927.21	10388.8			10	15406	2586.18	12819.8			16	19276.3	3080.56	16195.7									11	14429.1	2665.62	11763.5
	42	14664.5	2990.09	11674.5			11	18579	2829.27	15749.8			17	18749.1	3431.78	15317.3									12	7179.86	2438.33	4741.53
	43	10342.4	2923.62	7418.83			12	21129.5	2781.95	18347.6			18	11541.8	3078.93	8462.85									13	9603.64	2577.2	7026.44
	44	15182.9	3242.26	11940.7			13	22026.6	2866.82	19159.8			19	15543.7	3273.47	12270.2									14	12432.3	2567.85	9864.48
	45	10746.3	2886.96	7859.39			14	21888.2	2998.57	18889.7			20	15565.8	3118.82	12447									15	11161.7	2533.84	8627.87
	46	9537.39	2916.96	6620.43			15	13712.4	2747.26	10965.2			21	22090.1	3650.69	18439.4									16	11539.9	2563.8	8976.13
	47	12462.3	2847.19	9615.1			16	15289.6	3002.77	12286.8			22	14254.4	3463.39	10791									17	11402.8	2530.47	8872.36
	48	9998.25	3130.36	6867.89			17	14473.2	2825.49	11647.7			23	16693.9	3317.9	13376									18	10491.6	2710.75	7780.85
	49	11162	2929.41	8232.56			18	12011.2	2771.48	9239.74			24	18528.1	3242.48	15285.6									19	12811.1	2662.72	10148.4
	50	18795.3	2994.11	15801.2			19	12534.6	2964.45	9570.13			25	17197.5	3412.83	13784.7									20	11304.2	2528.43	8775.77
	51	11303	2772.28	8530.73			20	20436.9	2751.38	17685.5			26	16008.2	3288.66	12719.6									21	10009	2508.8	7500.19
	52	8433.1	3069.47	5363.62			21	19099.6	2897.31	16202.3			27	22962.4	3302.69	19659.7									22	8712.96	2448.3	6264.66
	53	12193.3	3030.58	9162.75			22	19334.7	2934.43	16400.2															23	7764.32	2493.76	5270.56
	54	11803.9	2902.08	8901.83			23	19714.1	2875.09	16839															24	8634.73	2488.16	6146.56
	55	13531.2	3161.26	10369.9			24	12462.8	2830.8	9632.01															25	12624.7	2474	10150.7
	56	11440.2	2796.54	8643.67			25	14268.4	2823.94	11444.5															26	8874.26	2479.11	6395.15
	57	12819.4	2990.67	9828.69			26	19580.4	2846.44	16734															27	10574.2	2467.15	8107.1
	58	10972	2930.15	8041.81			27	23738.1	2782.35	20955.8															28	5920.8	2429.13	3491.67
	59	9824.15	2830.36	6993.79			28	16637.8	3041.45	13596.3															29	7107.98	2499.49	4608.5
	60	16059.3	3251.78	12807.5			29	18230	2954.75	15275.2															30	8197.65	2448.47	5749.19
	61	10984.7	2969.2	8015.51			30	10540.5	2974.29	7566.2															31	8168.78	2432.11	5736.67
	62	15979.3	3171.21	12808.1																					32	7673.13	2445.98	5227.15
	63	11007.3	2862.12	8145.22
	64	14551.3	2821.3	11730
ddr-2 RNAi	1	7594.22	2878.75	4715.48
	2	5484.61	3028.49	2456.12
	3	6781.43	2939.75	3841.68
	4	5731.67	2868.43	2863.24
	5	5094.97	2802.77	2292.2
	6	5852.4	2957.13	2895.27
	7	4515.84	2729.12	1786.72
	8	4673.69	2752.94	1920.75
	9	4256.71	2754.96	1501.75
	10	4151.96	2653.25	1498.72
	11	4333.55	2729.62	1603.93
	12	4185.67	2703.87	1481.8
	13	3911.62	2650.08	1261.54
	14	3979.68	2695.07	1284.6
	15	5609.18	2797.65	2811.53
	16	6335.85	2686.24	3649.61
	17	4608.38	2722.98	1885.4
	18	4664.62	2747.95	1916.67
	19	4661.67	2776.89	1884.78
	20	4840.09	2677.59	2162.49
	21	4746.91	2753.74	1993.17
	22	4499.82	3164.01	1335.81
	23	4281.99	2725.49	1556.51
	24	4390.87	2679.29	1711.58
	25	4546.04	2715.64	1830.4
	26	4407.91	2732.33	1675.59
	27	5223.06	2670.74	2552.32
	28	4369.05	2702.01	1667.05
	29	4821.09	2660.06	2161.03
	30	4720.12	2671.03	2049.1
	31	5948.76	2723.91	3224.85
	32	4725.35	2868.1	1857.24
	33	4274.18	2816.67	1457.51
	34	5133.88	2842.18	2291.71
	35	5202.29	2797	2405.29
	36	5011.67	2833.52	2178.15
	37	5417.94	2802.22	2615.72
	38	5368.54	2812.52	2556.02
	39	4732.26	2950.4	1781.86
	40	4550.81	2846.71	1704.1
	41	6367.66	3129.95	3237.71
	42	5245.9	2958.24	2287.66
	43	4731.23	2878.32	1852.9
	44	4594.09	3005.47	1588.62
	45	5326.78	2980.41	2346.37
	46	4802.85	2850.5	1952.35
	47	4769.53	2897	1872.52
	48	4637.69	2817.64	1820.05
	49	4433.91	2790.23	1643.68
	50	4556.51	2909.13	1647.38
	51	4397.39	2924.39	1473
	52	4578.13	2872.64	1705.49
	53	4723.87	2798.49	1925.38
	54	5635.1	2908.78	2726.32
	55	5382.06	2879.1	2502.96
	56	5618.57	2835.63	2782.94
	57	5039.9	2824.66	2215.25
	58	5956.94	2829.58	3127.37
	59	5078.53	2924.37	2154.16
	60	8083.43	2967.31	5116.12

## Sheet: Figure 5—Source data 3
Figure 5—Source data 3. Raw data of fluorescence intensity quantification of ina-1 knockdown used to generate plots in Figure 5—figure supplement 2D and E.
Treatment	Worm	INA-1::mNG Mean fluorescence intensity (utse-seam connection)				Treatment	Worm	INA-1::mNG Mean fluorescence intensity (utse-seam connection)				Treatment	Worm	INA-1::mNG Mean fluorescence intensity (utse-seam connection)
		Raw signal	Background	Corrected signal				Raw signal	Background	Corrected signal				Raw signal	Background	Corrected signal
Control RNAi	1	13104.3	4690.37	8413.89		Control RNAi	1	738.42	228.205	510.215		Control RNAi	1	603.071	235.219	367.852
	2	12797.5	4786.13	8011.35			2	658.121	210.365	447.756			2	527.589	215.634	311.955
	3	12471.7	4756.55	7715.12			3	604.895	171.75	433.145			3	591.257	198.557	392.7
	4	10882	4390	6492.02			4	636.549	200.711	435.838			4	759.786	191.24	568.546
	5	9483.06	3781.36	5701.7			5	759.41	193.141	566.269			5	721.775	269.475	452.3
	6	10764.1	3953.75	6810.31			6	789.406	241	548.406			6	722.552	256.225	466.327
	7	9582.42	4035.54	5546.88			7	550.633	207.848	342.785			7	428.414	205.457	222.957
	8	8976.94	3831.56	5145.38			8	737.133	220.089	517.044			8	442.868	186.692	256.176
	9	8146.17	3617.84	4528.33			9	811.952	193.49	618.462		ina-1 RNAi 52h treatment (L1 to young adult)	1	174.831	130.701	44.13
	10	10694.9	4086.41	6608.46			10	628.068	187.109	440.959			2	174.431	125.215	49.216
ina-1 RNAi 44h treatment (L1 to Late L4)	1	5274.55	3332.93	1941.62		ina-1 RNAi 48h treatment (L1 to young adult)	11	709.759	239.865	469.894			3	148.325	126.766	21.559
	2	6239.86	3804.24	2435.62			1	184.747	124.775	59.972			4	155.005	128.167	26.838
	3	6070.91	3483.57	2587.34			2	184.162	130.61	53.552			5	150.12	128.333	21.787
	4	4576.67	2959.55	1617.12			3	207.927	125.795	82.132			6	166.126	121.538	44.588
	5	4364.67	2887.07	1477.6			4	192.663	131.957	60.706			7	153.567	128.676	24.891
	6	3992.09	2950.2	1041.89			5	227.027	128.333	98.694
	7	4336.67	2924.99	1411.68			6	200.171	126.72	73.451
	8	4271.55	2973.44	1298.11			7	158.469	122.038	36.431
	9	4683.78	2899.44	1784.34			8	200.457	126.007	74.45
							9	187.779	128.488	59.291
							10	189.85	131.27	58.58

## Sheet: Figure 6—Source data 1
Figure 6—Source data 1. Raw data of fluorescence intensity quantification of TLN-1 and DEB-1 as well as INA-1 recovery after photobleaching used to generate plots in Figure 6B and D.
																Genotype	INA-1::mNG Mean Fluorescence Intensity (utse-seam connection)
Genotype	Developmental stage	Worm	Slice	GFP::TLN-1 Mean fluorescence intensity (utse-seam connection)				Genotype	Developmental stage	Worm	Slice	DEB-1::mNG Mean fluorescence intensity (utse-seam connection)					Worm	Bleached region			Unbleached control arm			Background			Acquisition bleach correction factor	Bleached region (Acquisition bleach corrected)			Background (Acquisition bleach corrected)			Bleached region (Acquisition bleach + background corrected)			Bleached region (normalized)
				Raw signal	Background	Corrected signal						Raw signal	Background	Corrected signal				Pre	Bleach	10min Post	Pre	Bleach	10min Post	Pre	Bleach	10min Post		Pre	Bleach	10min Post	Pre	Bleach	10min Post	Pre	Bleach	10min Post	Pre	Bleach	10min Post
Wild type	Mid L4	1	44	5549.4	2633.64	2915.76		Wild type	Mid-to-late L4	1	26	11614.1	3018.58	8595.52		Wild type	1	13.919	0.231	5.486	8.37	7.444	7.163	0.616	0.589	0.581	0.855795	11.9118	0.197689	5.486	0.527169	0.504063	0.581	11.3846	0	4.905	11.3846	0	4.905
		2	40	6562.93	3001.22	3561.72				2	26	8935.93	2701.49	6234.44			2	12.041	0.309	6.468	9.942	10.023	8.663	0.365	0.635	0.545	0.871354	10.492	0.269248	6.468	0.318044	0.55331	0.545	10.1739	0	5.923	10.1739	0	5.923
		3	37	5209.11	2660.2	2548.9				3	36	9282.41	2618.54	6663.87			3	16.43	0.148	4.109	18.812	18.337	12.371	0.589	0.444	0.585	0.657612	10.8046	0.0973266	4.109	0.387334	0.29198	0.585	10.4172	0	3.524	10.4172	0	3.524
		4	41	5541.37	2646.84	2894.53				4	25	8570.34	2712.87	5857.47			4	15.023	0.162	4.277	11.24	10.22	12.635	0.367	0.244	0.306	1	15.023	0.162	4.277	0.367	0.244	0.306	14.656	0	3.971	14.656	0	3.971
		5	44	4715.35	2656.46	2058.89				5	27	9825.58	2743.7	7081.88			5	19.356	0.057	2.816	20.037	20.432	20.519	0.255	0.345	0.327	1	19.356	0.057	2.816	0.255	0.345	0.327	19.101	0	2.489	19.101	0	2.489
		6	43	5924.23	2733.26	3190.98				6	30	10854.4	2813.9	8040.5			6	11.198	0.327	1.202	25.427	25.547	23.912	0.431	0.276	0.271	0.940418	10.5308	0.307517	1.202	0.40532	0.259555	0.271	10.1255	0.0479613	0.931	10.0775	0	0.883039
		7	29	7712.1	2854.77	4857.33				7	30	8861.64	2637.46	6224.18			7	13.042	0.403	3.119	18.542	19.615	23.154	0.406	0.327	0.305	1	13.042	0.403	3.119	0.406	0.327	0.305	12.636	0.076	2.814	12.56	0	2.738
		8	44	5119.45	2754.47	2364.98				8	30	9708.84	2649.61	7059.24			8	14.034	0.101	5.027	12.907	11.722	17.818	0.342	0.368	0.312	1	14.034	0.101	5.027	0.342	0.368	0.312	13.692	0	4.715	13.692	0	4.715
		9	33	8408.15	2914.88	5493.27				9	23	7529.51	2617.97	4911.54			9	22.382	0.146	2.171	21.311	21	18.644	0.373	0.464	0.551	0.874853	19.581	0.127729	2.171	0.32632	0.405932	0.551	19.2546	0	1.62	19.2546	0	1.62
		10	38	5440.74	2687.12	2753.62			Late L4	1	15	11437.8	2793.07	8644.68			10	14.063	0.084	1.638	27.506	27.948	26.148	0.409	0.205	0.328	0.950629	13.3687	0.0798528	1.638	0.388807	0.194879	0.328	12.9799	0	1.31	12.9799	0	1.31
	Mid-to-late L4	1	17	8910.13	2672.08	6238.05				2	16	10790.7	2746	8044.65			11	8.007	0.261	4.676	8.951	8.846	12.888	0.486	0.703	0.859	1	8.007	0.261	4.676	0.486	0.703	0.859	7.521	0	3.817	7.521	0	3.817
		2	20	11656.9	2572.98	9083.88				3	20	10514.6	2783.28	7731.3			12	13.938	0.318	5.982	15.163	15.512	21.989	0.703	0.689	0.763	1	13.938	0.318	5.982	0.703	0.689	0.763	13.235	0	5.219	13.235	0	5.219
		3	17	9354.35	2698.99	6655.36				4	21	12413	2781.14	9631.88			13	11.028	0.346	6.785	16.612	16.686	17.319	0.466	0.786	0.533	1	11.028	0.346	6.785	0.466	0.786	0.533	10.562	0	6.252	10.562	0	6.252
		4	26	10550.8	2732.99	7817.84				5	21	12752.2	3063.7	9688.55			14	23.737	0.263	2.407	26.105	26.588	33.198	0.683	0.533	0.87	1	23.737	0.263	2.407	0.683	0.533	0.87	23.054	0	1.537	23.054	0	1.537
		5	14	13555	2798.77	10756.2				6	23	8942.73	2702.8	6239.93			15	18.869	0.187	1.336	27.7	25.688	22.737	0.984	0.381	0.627	0.82083	15.4882	0.153495	1.336	0.807697	0.312736	0.627	14.6806	0	0.709	14.6806	0	0.709
		6	17	10496.4	2735.69	7760.69				7	18	10714.4	2994.05	7720.33			16	15.546	0.202	5.403	24.439	23.606	21.705	0.763	0.882	0.657	0.88813	13.8069	0.179402	5.403	0.677643	0.78333	0.657	13.1292	0	4.746	13.1292	0	4.746
		7	25	6537.43	2743.67	3793.76				8	17	9488.01	2718.88	6769.13			17	16.455	0.218	6.321	27.989	24.394	27.844	0.808	0.534	0.923	0.994819	16.3698	0.216871	6.321	0.803814	0.531234	0.923	15.5659	0	5.398	15.5659	0	5.398
		8	34	5728.78	2688.11	3040.66				9	20	10059.4	2649.44	7409.95		ddr-2(qy64)	1	6.757	0.25	4.368	18.793	16.793	18.455	0.795	0.977	0.788	0.982015	6.63547	0.245504	4.368	0.780702	0.959428	0.788	5.85477	0	3.58	5.85477	0	3.58
		9	30	7720.27	2781.64	4938.62				10	22	10023.2	2655.74	7367.44			2	10.737	0.182	5.475	12.586	11.828	14.757	0.694	0.704	0.693	1	10.737	0.182	5.475	0.694	0.704	0.693	10.043	0	4.782	10.043	0	4.782
		10	35	6907.63	2680.79	4226.84			Young adult	1	17	7479.77	2843.52	4636.24			3	15.292	0.358	8.718	11.944	11.347	9.735	0.971	0.885	0.883	0.815054	12.4638	0.291789	8.718	0.791417	0.721322	0.883	11.6724	0	7.835	11.6724	0	7.835
	Late L4	1	12	11996.2	2478.33	9517.85				2	18	10273.3	2915.77	7357.56			4	20.803	0.573	7.315	12.299	11.472	12.74	0.854	1.104	0.473	1	20.803	0.573	7.315	0.854	1.104	0.473	19.949	0	6.842	19.949	0	6.842
		2	10	13746	3290.41	10455.6				3	17	8277.68	2758.22	5519.46			5	17.917	0.22	3.145	34.167	32.769	27.844	0.895	0.886	0.91	0.814938	14.6013	0.179286	3.145	0.72937	0.722035	0.91	13.8719	0	2.235	13.8719	0	2.235
		3	8	13354.2	2578.14	10776				4	16	8360.23	2885.09	5475.13			6	13.159	0.409	7.894	9.172	8.287	8.293	0.273	0.291	0.398	0.904165	11.8979	0.369803	7.894	0.246837	0.263112	0.398	11.6511	0.106691	7.496	11.5444	0	7.38931
		4	9	14038.8	3012.2	11026.6				5	19	8806.49	2889.17	5917.31			7	12.557	0.371	7.364	9.903	11.062	10.629	1.076	0.828	0.699	1	12.557	0.371	7.364	1.076	0.828	0.699	11.481	0	6.665	11.481	0	6.665
		5	11	16309	2964.59	13344.4				6	22	10441.9	3094.65	7347.23			8	10.419	0.393	5.673	10.468	9.325	10.293	1.353	0.809	0.988	0.983282	10.2448	0.38643	5.673	1.33038	0.795475	0.988	8.91444	0	4.685	8.91444	0	4.685
		6	21	8339.04	2760.36	5578.69				7	20	8137.59	2772.63	5364.96			9	18.937	0.273	7.804	14.347	14.531	11.733	0.5	0.654	0.782	0.817802	15.4867	0.22326	7.804	0.408901	0.534842	0.782	15.0778	0	7.022	15.0778	0	7.022
		7	20	10303.4	2739.7	7563.66				8	16	6671.5	2794.02	3877.47			10	13.683	0.46	7.453	15.051	14.496	9.681	1.05	0.825	1.145	0.643213	8.80108	0.295878	7.453	0.675374	0.530651	1.145	8.12571	0	6.308	8.12571	0	6.308
		8	19	9958.06	2778.24	7179.82				9	25	6677.53	2775.48	3902.05			11	18.573	0.222	8.676	15.912	14.956	13.517	1.115	0.705	0.611	0.849485	15.7775	0.188586	8.676	0.947175	0.598887	0.611	14.8303	0	8.065	14.8303	0	8.065
		9	18	10881	2634.11	8246.93		ddr-2(qy64)	Mid-to-late L4	1	33	5979.96	2633.94	3346.03			12	16.376	0.162	7.506	14.713	15.043	14.58	0.932	0.72	0.938	0.99096	16.228	0.160536	7.506	0.923575	0.713491	0.938	15.3044	0	6.568	15.3044	0	6.568
		10	19	8694.18	2763.54	5930.64				2	35	6565.87	2512.48	4053.39
	Young adult	1	18	6760.5	3254.89	3505.61				3	28	7620.26	2745.18	4875.07
		2	20	7321.88	2764.08	4557.8				4	31	6083.68	2588.75	3494.93
		3	18	6478.23	3158.77	3319.46				5	27	6321.93	2708.83	3613.1
		4	20	9606.06	2875.62	6730.44				6	30	6663.35	2657.58	4005.77
		5	17	7288.15	2925.94	4362.21				7	30	7046.96	2726.91	4320.05
		6	17	7371.99	3549.53	3822.46				8	23	7440.5	2631.8	4808.69
		7	16	6974.78	2847.31	4127.47				9	27	7065.23	2715.22	4350.01
		8	20	10628.7	2884.99	7743.74				10	24	6772.97	2854.86	3918.1
		9	17	7544.71	2986.7	4558.01				11	28	6787.98	2634.76	4153.22
		10	19	7808.13	3018.24	4789.89			Late L4	1	19	8153.32	2772.89	5380.43
ddr-2(qy64)	Mid L4	1	28	6650.73	2739.64	3911.1				2	19	7782.7	2819.61	4963.09
		2	22	8107.79	2764.73	5343.06				3	33	7363.18	2601.72	4761.45
		3	28	5063.13	2537.79	2525.34				4	21	7629.19	2693.77	4935.43
		4	25	7940.37	2886.48	5053.89				5	21	8077.98	2745.23	5332.75
		5	37	5337.96	2545.39	2792.58				6	19	8541.15	2656.98	5884.16
		6	19	6682.73	2823.74	3858.99				7	19	8042.93	2634.54	5408.39
		7	18	7742.95	2822.54	4920.41				8	19	9440.45	2632.96	6807.49
		8	25	7670.22	2798.98	4871.24				9	21	10198.2	2720.27	7477.89
		9	27	6636.86	2673.14	3963.72				10	19	7969.99	2804.57	5165.42
		10	32	5394.1	2638.64	2755.46				11	18	8681.33	2640.28	6041.05
		11	27	6025.84	2677.32	3348.51			Young adult	1	19	7191.3	2771.65	4419.64
		12	27	5847.91	2657.77	3190.13				2	16	6640.23	3064.75	3575.48
	Mid-to-late L4	1	20	7989.02	2754.13	5234.89				3	15	7427.34	3380.7	4046.64
		2	23	7917.56	2614.9	5302.65				4	14	6205.97	2714.59	3491.38
		3	17	9390.2	2792.76	6597.44				5	16	7073.51	2746.72	4326.79
		4	21	8278.91	2841.63	5437.27				6	14	6585.81	2931.66	3654.15
		5	18	7583.5	2808.05	4775.45				7	17	7596.18	3027.51	4568.67
		6	20	7667	2828.7	4838.3				8	16	7411.78	2918.71	4493.07
		7	21	7070.66	2815.38	4255.28				9	18	6397.18	2711.91	3685.27
		8	16	10621.2	2822.66	7798.54				10	18	7815.02	2987.87	4827.16
		9	9	13994.3	3211.95	10782.3
		10	10	9347.15	3604.94	5742.21
	Late L4	1	20	10631.5	2885.77	7745.69
		2	20	6990.34	2546.58	4443.76
		3	19	6621.17	2482.77	4138.4
		4	11	11850.2	2714.73	9135.42
		5	12	12341.8	2701.28	9640.52
		6	10	9711.27	2797.03	6914.24
		7	9	13257.6	2848.19	10409.4
		8	8	14841.3	2866.47	11974.8
		9	20	9289.92	2674.28	6615.64
		10	8	12623.3	3044.95	9578.39
		11	10	13541.9	2919.92	10622
	Young adult	1	7	9985.14	2985.88	6999.26
		2	5	9040.67	2919.87	6120.8
		3	5	7869.41	2952.26	4917.15
		4	18	6483.32	2663.36	3819.96
		5	13	6021.38	2611.39	3409.99
		6	16	4979.54	2603.51	2376.03
		7	19	5582.03	2613.26	2968.77
		8	18	8631.3	2670.41	5960.89
		9	15	5329.31	2577.78	2751.54
		10	16	6581.48	2665.83	3915.66
		11	7	7519.27	2944.24	4575.03
		12	16	5599	2657.64	2941.36
		13	21	9675.7	2850.5	6825.21

## Sheet: Figure 6—Source data 2
Figure 6—Source data 2. Raw data of fluorescence intensity quantification of deb-1 knockdown at the utse-seam connection used to generate boxplot in Figure 6—figure supplement 1.
Treatment	Worm	DEB-1::mNG Mean fluorescence intensity (utse-seam connection)
		Raw signal	Background	Corrected signal
Control RNAi	1	3326.12	1240.75	2085.37
	2	3710.43	1390.42	2320.01
	3	2879.35	1670.45	1208.89
	4	4660.33	1727.89	2932.44
	5	5395.65	1419.04	3976.61
	6	4260.86	1463.1	2797.76
	7	4196.9	2104.92	2091.99
	8	4782.16	2434.6	2347.56
	9	4714.39	1886.12	2828.27
	10	4325.74	1805.38	2520.37
	11	4414.31	1556.43	2857.89
	12	4502.51	1754.55	2747.96
deb-1 RNAi	1	675.145	299.19	375.955
	2	581.021	314.133	266.888
	3	650.17	319.756	330.414
	4	582.702	311.782	270.92
	5	358.231	232.709	125.522
	6	617.468	349.635	267.833
	7	647.355	325.593	321.762
	8	513.492	276.425	237.067
	9	504.326	313.082	191.244
	10	447.442	306.17	141.272
	11	562.768	305.974	256.794
	12	535.369	238.431	296.938

[truncated: 1 more sheets: Figure 7—Source data 1]
